# Supplementary material for: High browsing skeletal adaptations in Spinophorosaurus reveal an evolutionary innovation in sauropod dinosaurs
Source: Sci Rep. 2020 Apr 20;10:6638. doi: 10.1038/s41598-020-63439-0 (PMC7171156; doi:10.1038/s41598-020-63439-0)
Supplement: Supplementary file 3 — Supplementary Table 1. [file 41598_2020_63439_MOESM3_ESM.xlsx]

## Sheet: Sheet1
TAXON	INSTITUTION	SPECIMEN Nº	SACRUM WEDGING	HUMERUS	FEMUR	CLADE	FIRSTHAND INSPECTED
Spinophorosaurus nigerensis	MUPE	GCP-CV-4229	Y	?	Y	Eusauropoda	Y
Spinophorosaurus nigerensis	MUPE	GCP-CV-BB	?	N	N	Eusauropoda	Y
Spinophorosaurus nigerensis	NMB	NMB-1968-R	?	Y	Y*	Eusauropoda	Y
Tastavinsaurus sanzi	FCPT-D	FCPT-D-MCZ-99/9	Y	N	Y	Titanosauriformes	Y
Brachiosaurus altithorax	FMNH	FMNH-P-25107	Y	Y	Y	Titanosauriformes	Y
Camarasaurus sp.	FMNH	FMNH-P-25118	Y	N	N	Macronaria	Y
	FMNH	FMNH-P-25182	?	N	N	Macronaria	Y
Camarasaurus sp.	FMNH	FMNH-P-25122	?	N	N	Macronaria	Y
Rapetosaurus krausei	FMNH	FMNH-PR-2209	?	Y	Y	Titanosauria	Y
Apatosaurine indet.	FMNH	FMNH-P-25112	Y	N	Y	Diplodocidae	Y
Camarasaurus lentus	CM	CM-11338	Y	Y	Y	Macronaria	Y
Camarasaurus sp.	CM	CM-584	?	N	N	Macronaria	Y
Haplocanthosaurus priscus	CM	CM-572	Y	N	Y	Eusauropoda	Y
Haplocanthosaurus priscus	CM	CM-879	Y	N	N	Eusauropoda	Y
Diplodocus carnegie	CM	CM-94	Y	N	Y	Diplodocidae	Y
Diplodocus carnegie	CM	CM-84	Y	N	Y	Diplodocidae	Y
Apatosaurus louisae	CM	CM-3018	Y	Y	Y	Diplodocidae	Y
Camarasaurus grandis	YPM	YPM-1901	Y	Y	Y	Macronaria	Y
Camarasaurus grandis	YPM	YPM-1905	?	Y	Y	Macronaria	Y
Barosaurus lentus	YPM	YPM-429	?	N	N	Diplodocidae	Y
Brontosaurus excelsus	YPM	YPM-1981	Y	N	Y	Diplodocidae	Y
Brontosaurus excelsus	YPM	YPM-1980	?	Y	Y	Diplodocidae	Y
Camarasaurus supremus IND2	AMNH	AMNH-5761	Y	N	N	Macronaria	Y
Alamosaurus sanjuanensis	USNM	USNM-15560	?	Y	N	Titanosauria	Y
Argentinosaurus huinculensis	MCF	MCF-PVPH-1	Y?	N	N	Titanosauria	Y
Ligabuesaurus leanzai	MCF	MCF-PVPH-233 et 261	?	Y	Y	Somphospondylia	Y
Barrosasaurus casamiquelai	MCF	MCF-PVPH-447	?	N	N	Titanosauria	Y
Agustinia ligabuei	MCF	MCF-PVPH-110	?	N	N	Somphospondylia?	Y
Aeolosaurus sp.	MPCA	MPCA-PV-27174	?	Y	Y	Titanosauria	Y
Aeolosaurus sp.	MPCA	MPCA-varios	?	Y	N	Titanosauria	Y
Aeolosaurus sp.	MPCA	MPCA-PV-27100	?	N	Y	Titanosauria	Y
Rocasaurus muniozi	MPCA	MPCA-PV-46	?	Y	Y	Titanosauria	Y
Rocasaurus muniozi	MPCA	MPCA-PV-Varios	?	N	N	Titanosauria	Y
Bonitasauria salgadoi	MPCA	MPCA-PV-460	?	N	Y	Titanosauria	Y
Pellegrinisaurus powellii	MPCA	MPCA-PV-1500	?	N	Y	Titanosauria	Y
Neuquensaurus australis	MCS	MCS-5	Y	N	Y	Titanosauria	Y
Neuquensaurus australis	MCS	MCS-Varios	?	Y	Y	Titanosauria	Y
Overosaurus paradasorum	MAU	MAU-PV-CO-439	Y	N	N	Titanosauria	Y
Narambuenatitan palomoi	MAU	MAU-PV-CO-425	?	Y	N	Titanosauria	Y
Petrobrasaurus puestohernandezii	MAU	MAU-PV-CO-449	?	Y	Y	Titanosauria	Y
Pitekunsaurus macayai	MAU	MAU-PV-CO-446	?	N	N	Titanosauria	Y
Rinconsaurus caudamirus	MAU	MAU-PV-MRS-(Several humbers)	?	Y*	Y*	Titanosauria	Y
Choconsaurus baileywillisi	MEB	MMCh-PV-44	?	N	N	Titanosauria	Y
Rebachisauridae indet.	MEB	MMCh-PV-44	?	Y	N	Rebbachisauridae	Y
Tehuelchesaurus benitezii	MEF	MPEF-PV-1125	Y	Y	Y	Macronaria	Y
Brachytrachelopan	MEF	MPEF-PV-1716	?	N	N	Dicraeosauridae	Y
Patagotitan mayorum	MEF	MPEF-PV-3400	?	N	Y	Titanosauria	Y
Patagotitan mayorum	MEF	MPEF-PV-3399	?	N	N	Titanosauria	Y
Epachthosaurus sciuttoi	UNPSJB	UNPSJB-PV-920	Y	Y	Y	Titanosauria	Y
Amargasaurus cazaui	MACN	MACN-N-15	?	Y	Y	Dicraeosauridae	Y
Patagosaurus fariasi	MACN	MACN-CH-936	?	N	N	Eusauropoda	Y
	MACN	MACN-CH-935	Y	N	N	Eusauropoda	Y
	MACN	MACN-CH-1299	?	N	Y	Eusauropoda	Y
	PVL	PVL-4170	Y	N	Y	Eusauropoda	Y
Saltasaurus loricatus	PVL	PVL-4017-92	Y	Y	Y	Titanosauria	Y
Jobaria tiguidensis	MNN	MNN-TIG3	?	Y	N	Eusauropoda	Y
	MNN	MNN-TIG4	Y	N	Y	Eusauropoda	Y
	MNN	MNN-TIG6	?	N	N	Eusauropoda	Y
	MNN	MNN-TIG9	?	N	Y	Eusauropoda	Y
Nigersaurus taqueti	MNN	MNN*	?	Y*	Y*	Rebbachisauridae	Y
Shunosaurus lii	ZDM	ZDM T5402	Y	Y	Y	Eusauropoda	N
Mamenchisaurus youngi	ZDM	ZDM0083	Y	Y	Y	Eusauropoda	N
Euhelopus dzanskii	PMU	PMU R233, 234	Y	Y	N	Somphospondylia	Y
Omeisaurus tianfuensis	ZDM	ZDM T5704	Y	Y	Y	Eusauropoda	N
Kotasaurus yamanpalliensis	BSM	21/SR/PAL*	N	Y	Y	Eusauropoda	N
Barapasaurus tagorei	ISI	ISI R.50*	N	Y	Y	Eusauropoda	N
Opisthocoelicaudia skarzynskii	ZPAL	ZPAL MgD1/48	Y	Y	Y	Titanosauria	N
Dreadnoughtus schranni	MPM	MPM PV 1156	Y	Y	Y	Titanosauria	Y*
Ferganasaurus verzilini	PIN	PIN-N-3042	?	Y	Y	Eusauropoda	N
Turiasaurus riodevensis	CPT	CPT-1195 to CPT-1210	?	Y	N	Eusauropoda	Y
Cetiosauriscus stewarti	NHMUK	NHMUK R3078	?	Y	Y	Eusauropoda	Y
Dicraeosaurus hansemanni	MfN	MB.R.4886	Y	Y*	Y	Dicraeosauridae	Y
Giraffatitan brancai	MfN	MB.R 2181	Y*	Y	Y	Titanosauriformes	Y
Catethosaurus lewisii	BYU	BYU 9047	Y	Y	N	Macronaria	Y
		* asterisk indicates said elements stem from multiple specimens and are not readily assigned to a single individual
